# Supplementary material for: Neutrophil extracellular trap components and myocardial recovery in post-ischemic acute heart failure
Source: PLoS One. 2020 Oct 29;15(10):e0241333. doi: 10.1371/journal.pone.0241333 (PMC7595325; doi:10.1371/journal.pone.0241333)
Supplement: S2 File — (XLSX) [file pone.0241333.s007.xlsx]

## Sheet: PLOS ONE minimum dataset
Levosimendan 1, Placebo 0	Cardiogenic shock 1	TnT (ng/L)	NT-proBNP_V0 (ng/L)	NT-proBNP_V1 (ng/L)	NT-proBNP_V5 (ng/L)	NT-proBNP_V6 (ng/L)	Infarct size (% of LV)	WMSI_V0	WMSI_V1	WMSI_V5	WMSI_V6	IL-8_V0 (pg/ml)	IL-8_V1 (pg/ml)	IL-8_V2 (pg/ml)	IL-8_V5 (pg/ml)	IL-8_V6 (pg/ml)	dsDNA_V0 (ng/ml)	dsDNA_V1 (ng/ml)	dsDNA_V2 (ng/ml)	dsDNA_V5 (ng/ml)	dsDNA_V6 (ng/ml)	CitH3_V0 (ng/ml)	CitH3_V1 (ng/ml)	CitH3_V2 (ng/ml)	CitH3_V5 (ng/ml)	CitH3_V6 (ng/ml)	MPO-DNA_V0 (OD)	MPO-DNA_V1 (OD)	MPO-DNA_V2 (OD)	MPO-DNA_V5 (OD)	MPO-DNA_V6 (OD)	GLS_V0	GLS_V1	GLS_V5	GLS_V6	EF_V0	EF_V1	EF_V5	EF_V6
1	0	11440	199	263	171	171	42	#NULL!	1.81	1.94	1.53	15.5265	11.4829	5.62946	7.04327	9.85381	293.494	342.1	339.066	341.519	267.266	9.885	1.887	3.011	2.195	2.455	0.313	0.22	0.182	0.18	0.191								45
1	0	15900	477	516	447	570	60	1.94	1.94	1.88	2	24.2125	10.4417	11.2125	19.2146	13.2162	307.084	321.238	308.19	317.515	261.696	3.584	3.844	12.462	4.024	2.512	0.35	0.233	0.285	0.255	0.283	-9.67	-11.2	-11.1	-7.87	42	44	45	34
0	0	3060	971	411	139	168	48	2.25	2.13	2	2	28.9083	13.8387	15.5069	11.2025	19.4029	330.386	328.091	312.873	304.393	269.249	0.132	0.685	0.55	1.193	0.674	0.431	0.16	0.323	0.186	0.153	-6.87	-6.93	-6.2	-9.4	30	32	31	39
0	0	16990	567	897	430	208	49	1.94	1.94	1.75	1.5	26.0369	18.281	19.3819	19.9916	15.6449	336.053	392.296	448.067	433.383	305.709	6.743	9.066	19.005	8.469	5.445	0.282	0.37	0.42	0.33	0.222	-12.9	-11.8	-13.2	-13.3	49	46	47	49
1	0	17870	285	193	203	161	38	1.69	1.53	1.5	1.25	19.1591	19.7535	17.4606	16.1696	17.3079	383.717	397.677	398.578	418.283	304.798	5.412	5.874	4.171	10.409	0.854	0.258	0.367	0.326	0.295	0.184	-9.93	-11.27	-12.03	-13.13	50	50	55	55
0	0	25000	1443	2866	4011	1395	35	1.88	1.44	1.5	1.5	33.4531	20.6893	27.8458	24.7486	20.058	401.715	424.229	477.732	535.628	372.525	1.06	2.15	1.53	1.25	1.53	0.322	0.241	0.241	0.179	0.156					45	39	44	42
1	0	16000	586	427	129	145	57	1.63	1.63	1.44	1.44	14.5808	11.0049	9.05817	6.74328	7.49326	293.132	344.316	341.2	355.64	267.826	2.73	2.1	1.51	1.33	0.88	0.528	0.216	0.18	0.211	0.162	-10.43	-11.4	-11.63	-12.77	63	69	69	60
1	0	17840	409	639	725	296	46	1.63	1.19	1.25	1.25	22.8231	17.3872	61.0772	16.9755	14.8037	276.843	349.373	359.896	399.633	296.972	5.68	1.51	11.56	2.86	0.7	0.255	0.247	0.353	0.219	0.173	-9.2	-10.73	-10.03	-11.3	62	68	68	65
0	0	5670	232	254	144	117	40	1.94	1.75	1.5	1.25	21.7991	13.0496	10.8923	12.4903	10.1713	348.469	361.743	343.628	350.996	352.862	14.36	6.2	12.4	6.88	5.37	0.325	0.216	0.285	0.247	0.222	-9.5	-9.93	-9.9	-12.43	48	55	52	55
1	0	10570	434	537	589	196	44	2.19	1.88	1.81	1.63	15.0733	10.3162	10.3752	10.1007	8.46307	310.699	363.469	371.433	345.073	249.755	4.97	1.07	0.8	0.91	0.54	0.343	0.301	0.244	0.232	0.219	-9.4	-8.2	-11.23	-9.67	37	43	44	43
0	0	16190	1847	1537	750	796	52	1.81	1.88	1.75	1.88	27.9975	24.5756	35.8749	21.6505	16.5121	340.512	401.705	476.278	373.013	262.124	2.74	4.83	1.95	3.3	1.82	0.454	0.689	0.207	0.252	0.214	-11.2	-10.97	-11.87	-9.13	45	47	47	36
1	0	7760	331	549	302	199	28	1.69	1.63	1.69	1.27	13.4406	11.2617		11.5831	12.6615	417.47	445.194		439.389	360.934	1.69	5.16		2.7	0.66	0.239	0.342		0.208	0.18	-12.97	-13.2	-12.96	-12.3	35	40	47	50
1	0	8310	498	388	404	242	51	1.85	1.81	2.06	2	81.7595	37.4568	29.7017	17.7128	27.6523	443.405	409.026	421.794	432.025	347.429	0.75	0.44	1.6	4.81	4.79	0.284	0.306	0.251	0.232	0.199	-6.83	-7.07	-9.9	-9.63	42	40	41	37
0	0	15340	47	139	79	93	25	1.8	1.93	1.63	1.5	17.7536	27.1725	8.03606	13.8274	17.9038	332.542	393.303	386.625	383.7	258.63	7.78	1.22	2.01	1.12	2.68	0.944	0.177	0.202	0.194	0.185	-8.67	-7.23	-10.6	-12.1	30	36	43	41
0	0	5660	623	604	460			2.07	1.75	1.69		25.796	35.7077	27.4892	24.8463		377.808	175.755	403.143	491.449		4	1.83	12.37	1.33		0.42	0.239	0.228	0.212		-7.5	-10.17	-11.07		41	50	46
0	0	5600	162	60	36	92	36	2	1.69	1.63	1.5	18.9375	15.3352	11.4883	9.71288	10.5651	369.493	383.28	372.093	352.642	335.683	7.59	3.56	2.06	8.51	1.19	0.338	0.264	0.263	0.288	0.333	-9.23	-9.6	-11.93	-12.43	39	49	49	45
1	0	17700	1082	1303	726	321	55	1.88	1.88	1.56	1.38	25.5587	26.9575	21.7388	40.6287	34.207	469.771	482.385	509.613	505.373	423.133	2.1	0.77	0.59	0.9	0.94	0.269	0.176	0.194	0.18	0.182	-8.8		-9	-13.57	41	40	40	49
1	0	17820	312	395	320	199	46	2.13	1.69	1.94	2.06	26.5984	23.5593	24.5229	25.0291	24.5124	443.184	473.158	454.386	477.708	384.579	7.1	7.07	7.59	8.68	6.56	0.491	0.344	0.357	0.307	0.662	-8.03	-10.3	-10.6	-11.46	35	43	47	41
0	0	4580	56	535	150	103	4	1.88	1.75	1.44	1.06	17.4863	17.9748	32.0439	22.0024	28.8403	338.993	357.118	364.102	357.775	313.44	4.41	2.66	7.93	7.31	2.72	0.211	0.162	0.297	0.214	0.243	-11.1	-7.57	-14.07	-17.37	59	51	56	60
1	0	13100	1861	2706	1392	524	43	2.19	2.25	2.13	1.94	53.7372	23.9529	17.1562	25.7547	25.8955	344.895	307.732	433.231	474.147	311.367	9.008	2.644	8.418	8.433	2.099	0.474	0.166	0.18	0.162	0.139	-5.7			-10.2	31	27	33	36
1	0	15870	631	895	500	828	51	2.19	1.94	1.81	1.63	23.5119	12.4597	17.3225	19.0488	27.6659	336.539	376.51	400.688	423.754	265.506	0.346	0.331	0.758	6.739	10.169	0.158	0.149	0.196	0.165	0.29					45	46	57	50
1	0	9960	531	391	157	111	0	1.92	1.38	1.25	1.31	22.7725	14.9035		17.4799	15.5367	380.017	377.221		348.938	264.214	5.03	6.503		2.438	2.187	0.404	0.209		0.153	0.162	-9.73	-11.13	-14.2	-14.73	43	55	56	59
0	0	15670	2934	683	437	492	37	1.31	1.31	1.56	1.56	42.0448	38.1036	26.074	22.0661	13.4521	409.831	403.256	403.715	411.1	404.228	11.07	9.803	8.949	1.627	0.802	0.228	0.2	0.287	0.151	0.166	-9.7	-9.63	-9.47	-10.27	58	60	54	49
1	0	6150	301	185	142		20	1.88	1.81	1.19	1.19	25.5525	19.0821	29.8491	16.9919		318.99	346.316	321.766	318.9		3.542	13.751	13.265	15.946		0.227	0.217	0.292	0.294		-9.9	-9.2	-11.6	-12.23	41	48	73	57
0	0	25000	404					2.47				30.9962					475.153					1.347					0.278					-3.67				25
0	0	4880	560	831	496	367	41	2.13	2.25	1.75	1.13	19.9056	11.3243	12.7982	12.1966	10.3047	297.654	347.276	336.557	362.094	258.374	1.377	1.2	4.323	2.069	1.863	0.228	0.197	0.317	0.194	0.155	-9.03	-7.23	-10.7	-14.23	40	37	48	61
0	0	5060	359	834	676	471	65	1.94	2.19	2.13	2.19	28.5792	28.1547	21.6224	22.062	14.4168	322.509	380.3	389.618	416.29	254.43	9.67	20.748	17.169	18.347	1.524	0.264	0.387	0.476	0.249	0.155	-10.3	-8.5	-10.1	-6.97	38	33	34	30
1	0	6840	989	927	542	164	45	2.06	1.94	1.63	1.5	16.3947	15.6036	12.5534	14.8306	12.2145	349.06	412.355	409.449	435.925	307.259	3.145	2.909	3.557	18.612	4.736	0.172	0.157	0.177	0.144	0.154	-9.47	-9.03	-10.2	-14.77	38	41	44	61
0	0	11480	922	644	316	486		2.06	1.88	1.63	1.69	16.9901	14.3952	16.4871	14.9571	17.7607	453.739	450.707	455.088	440	365.059	2.835	1.023	2.202	1.51	1.215	0.31	0.246	0.257	0.205	0.212					40	40	45	40
1	0	5940	567	387	258	238	21	1.94	1.31	1.06	1	14.9007	64.3005	19.9726	17.7315	12.6	396.61	401.331	354.779	439.69	309.434	1.672	20.719	9.965	2.408	0.788	0.179	0.209	0.234	0.208	0.155	-11.9		-14.6667	-16.2	47	60	60	65
0	0	19430	888	730	297	251	42	1.75	1.81	1.75	1.69	18.2252	16.2732	15.6116	11.6022	15.6138	329.767	434.083	426.31	417.453	317.811	3.69	16.8	12.955	2.585	16.156	0.239	0.443	0.311	0.178	0.181	-11.27	-9.97	-9.03	-12.43	51	51	46	51
1	0	12730	240	700	552	458		1.63	1.63	1.13	1.38	33.9127	30.8147	30.4939	30.9314	48.3094	381.46	374.892	379.033	386.642	380.892	4.986	4.75	3.042	8.109	8.315	0.251	0.283	0.287	0.205	0.176	-10.23	-12.73	-14.8	-14.03	55	64	72	55
0	0	19400	2685	1603	400			2.6	2.13	2.44		24.39	28.4194	26.8767	36.5745		470.652	503.339	485.668	619.888		4.677	12.337	3.572	5.192		0.226	0.233	0.268	0.218						28	32	29
0	0	14500	3648	3536	2838	688	21	2.06	2.06	2.06	1.5	20.5885	13.1085	18.3985	3.47903	19.124	555.564	542.356	536.346	529.123	424.363	2.438	0.935	0.464	0.802	2.717	0.819	0.849	0.861	0.725	0.642	-6.13	-6	-6.73	-12.63	37	34	37	49
1	0	11380	813	665	311	224	48	2.06	1.69	1.69	1.75			9.82853	3.65473	15.4097	402.145	421.261	440.427	431.732	342.145	0.994	1.465	1.097	1.539	3.218	0.171	0.172	0.153	0.153	0.197	-9.73	-10.47	-13.1	-12.9	46	48	51	53
1	0	1915	1383	1366	643	453	36	1.75	1.69	1.33	1.56	10.9142	1.10208		6.1532	13.4347	434.02	497.92		451.585	340.867	18.612	7.726		8.963	5.281	0.274	0.187		0.21	0.261					38	42	56	45
1	0	6686	302	903	364	334	45	2.19	2	1.94	2.13	43.9598	26.0295	21.9222	12.4671	28.7423	255.131	335.983	283.922	352.992	323.452	1.817	0.549	0.121	3.485		0.211	0.224	0.195	0.192						38	37	43	39
0	0	10690	108	595	597	416		1.94	1.88	1.94	2.06	31.6044	21.1166		20.494	17.3457	370.229	412.454	496.968	457.884	315.321	1.163	1.336		5.994	1.963	0.269	0.295		0.231	0.234	-9.63	-9	-8.17	-11.13	44	39	40	42
0	0	9608	300	568	444	327	23	1.81	1.69	2.19	1.81	30.7435	27.1721	24.5437	30.0771	21.509	380.366	415.388	438.143	482.148	330.413	5.474	1.83	7.343	7.69	0.242	0.378	0.284	0.311	0.235	0.232	-14.6	-11.37	-12.4	-12.53	50	47	48	49
1	0	8066	351	267	191	71	55	2	2.06	1.56	1.56	18.014	9.20768	7.54769	11.3557	10.6418	392.872	407.493	413.063	331.355	324.28	1.296	6.835	8.611	5.981	0.415	0.193	0.226	0.177	0.202	0.189	-9.27	-9.73	-11.4	-14.73	44	55	65	63
0	0	11828	248	249	153	313	51	1.88	1.81	1.69	1.81	46.0442	23.5608	16.3194	16.5767	11.9737	371.398	440.43	436.092	409.518	434.09	1.323	1.403	21.637	9.692	1.977	0.189	0.157	0.248	0.345	0.175	-9.57	-9.13	-10.47	-12.57	43	53	58	47
1	0	14152	202	408	207	260	45	2.06	1.88	1.88	1.81	29.2567	13.5125	16.5221	17.7503	14.0413	361.241	416.135	417.364	371.503	333.655	1.176	7.156	7.009	12.295	3.699	0.277	0.369	0.18	0.305	0.4	-9.67	-10.13	-12.93	-11.67	46	43	50	43
1	0	13597	454	234	164	174	6	2.19	2.06	2.19	1.88	30.0608	20.6624	19.7227	11.7222	19.6542	417.41	385.27	362.993	385.889	384.308	1.55	1.349	1.349	1.243	0.468	0.182	0.169	0.194	0.129	0.305	-9.37	-11.3	-9.57	-9.6	33	35	43	26
0	0	7964	259	385	421	289	43	2.19	1.94	2.06	1.56	58.0766	28.1607		11.1092	20.0261	425.409	446.196		406.657	277.035	1.096	2.831		1.189	0.201	0.266	0.332		0.207	0.145	-7.47	-11.3	-10.47	-14.87	38	47	44	49
0	0	11578	124	121	67	90	54	1.88	1.81	1.56	1.63	16.1187	11.5868	12.0439	9.47982	10.7469	359.41	344.012	351.221	361.517	254.118	0.602	3.418	7.142	2.35	3.565	0.129	0.16	0.129	0.128	0.134	-10.5	-11.47	-12.93	-15.33	50	46	48	52
1	0	16746	310	270	270	416	49	2	1.94	1.81	1.94	14.5801	8.19823	4.79032	10.7116	9.23881	342.85	404.354	387.988	385.343	289.943	1.443	1.309	0.015	0.802	0.015	0.213	0.192	0.149	0.215	0.187					45	48	48	48
0	0	10941	222	138	122	502	58	2.19	2.44	2	2	10.049	15.8714	10.8701	16.7795	13.2048	336.679	325.914	328.101	346.145	320.857	8.931	4.606	4.753	5.234	1.977	0.229	0.228	0.278	0.232	0.186	-7.47	-5.1	-8.17	-10.53	40	31	37	42
0	0	17887	474	569	676			2.19	2.25	2		41.614	21.4013	23.6246	23.1972		318.43	400.094	424.822	459.462		0.962	6.875	3.338	0.522		1.147	0.909	0.768	0.418		-7.9	-7.8	-8.53		32	32	32
1	0	13543	849	1404	675	481	42	1.88	1.88	1.75	1.63	28.8619	24.1745	17.4751	23.9324	27.9411	449.611	451.875	462.37	491.391	385.092	2.444	1.109	5.26	9.785	10.72	0.233	0.206	0.34	0.306	0.177	-9.53	-8.2	-9.93	-12.3	53	49	53	55
1	0	42531	157	205	269	147	58	2.13	1.75	2	1.81	48.6434	38.8092	18.3948	16.8992	17.6988	458.896	510.355	699.75	455.598	349.445	1.029	1.002	4.246	0.922	0.268	0.234	0.236	0.217	0.215	0.159	-6.36	-9.7	-7.57	-11.93	38	44	41	37
0	0	22204	602	504	338	358	45	2.31	2.38	2.44	2.31	25.7123	22.6153	25.1402	20.782	33.5349	414.384	430.737	390.802	386.911	405.341	1.536	2.057	0.201	6.635	4.606	0.114	0.123	0.128	0.15	0.144	-5.73	-4.3	-6.6	-6.6	28	27	25	25
0	0	13789	471	334	678	545	63	2	1.75	2	2.13	29.092	27.7839	26.2161	25.8374	30.061	324.426	382.298	379.165	382.191	282.926	3.615	1.201	2.219	1.615	0.728	0.261	0.428	0.322	0.247	0.136	-9.03	-11.17	-11.63	-8.37	39	48	43	28
1	1	20500	362	336	346	267	76	2.19	1.94	2	1.67	37.0305	17.8362	17.7503	12.2318	15.8572	429.36	449.107	474.237	156.929	364.597	10.82	6.774	17.493	1.722	2.396	0.305	0.323	0.321	0.148	0.183	-6.77		-7.93	-9.4	35		39	41
0	1	18640	697	720	293	242		2.25	2.31	1.94	2.25	40.6711	48.8857		35.4322	31.1782	373.724	429.457		427.445	368.797	12.295	1.803		2.484	5.888	0.383	0.344		0.322	0.217	-5.8		-7.6		26	28	29	26
1	1	8400	98	278	204			2	1.56	1.69		47.9284	43.7533		14.8157		297.144	210.181		413.813		2.431	2.337		2.391		0.242	0.202		0.147						51	59	55
1	1	6760	136	104	206	88	39	1.56	1.31	1.63	1.5	35.9633	24.0178	18.3816	19.5027	19.0607	356.396	452.233	476.49	491.954	301.106	1.663	5.2	6.525	22.899	3.721	0.167	0.184	0.512	0.251	0.199	-12.5	-12.57	-12.87	-14.6	50	45	57	54
0	1	21350	1558	1730	1263			2.06	1.44	1.81		145.428	48.7576	51.1874	48.5521		416.502	508.74	494.219	663.792		6.987	2.786	0.858	3.603		0.404	0.307	0.218	0.238						37	43	44
0	1	25000	268	343	657	115		1.81	1.88	1.81	1.88	208.988	52.7805	34.9838	39.6285	60.0361	230.926	438.2	435.657	523.923	368.203	4.183	5.224	12.393	11.849	14.618	0.247	0.286	0.636	0.621	0.265	-5.13	-6.2	-7.6	-8.27	44	39	45	35
1	1	14640	315	270	355	142		1.75	1.56	1.2	1.67	24.5056	21.1688	21.7015	26.4836	30.4677	379.777	475.448	520.724	526.114	389.537	4.171	7.46	2.148	24.745	4.514	0.261	0.395	0.173	0.181	0.539	-10.3	-10.13	-13.87	-13.27	46	43	47	50
0	1	1269	745	2610				2.5	1.94			55.7561	69.9259				534.822	638.038				17.362	3.449				0.213	0.228				-6.3	-11.23			33	43
0	1	11095	315	237	157	285	45	1.75	1.69	1.5	1.81	74.8581	51.9347	80.2209	33.4724	28.3595	344.556	420.899	417.987	518.607	277.264	7.614	2.55	4.017	13.47		0.346	0.407	0.303	0.243		-10.6	-10.73	-13.13	-9.4	47	55	49	53
